# Supplementary material for: Clinical and molecular spectrum of P/Q type calcium channel Cav2.1 in epileptic patients
Source: Orphanet J Rare Dis. 2021 Nov 2;16:461. doi: 10.1186/s13023-021-02101-y (PMC8562004; doi:10.1186/s13023-021-02101-y)
Supplement: Supplementary file 1 — Additional file 1. Clinical and molecular data related to epileptic patients with CACNA1A pathogenic variants. [file 13023_2021_2101_MOESM1_ESM.xlsx]

## Sheet: supplementary 1
PMID	32692472	32471306	31468518	31468518	31468518	31468518	31139143	31139143	30185235	30142438	30142438	30142438	30142438	30142438	29956301	29852413	29366381	28927557	28088730	23934111	24091540	24091540	25735478	25735478	25735478	25735478	25735478	25735478	25735478	25735478	25735478	25735478	25735478	25735478	25735478	25735478	25735478	25735478	25784583	25784583	25784583	25784583	25877686	27476654	27476654	27476654	27476654	27476654	27476654
Sex (F/M)	F	M	M	F	F	Maternally inherited	M	F	M	M, index -->	F (mother)	F (great grand mother)	M (grate aunt-son)	F (grate aunt-grandchildren)	F	M	F	M	F	F	M	F	M	M	M	M	F	M	F	F	M	M	F	M	F	F	M	F	F	F	M	M	M	F	M (son)	F	F	M	F
Nucleotic acid altration	c.5075T>A	c.1913 + 2T > G (donor splice site of intron 14)	c.689G>T	c.4070T>G	c.2137G>A	c.4186G>A	c.4070_4072delTCA	c.4046G>A	c.301G > C	c.835C>T	c.835C>T	c.835C>T	c.835C>T	c.835C>T	c.5176 G>A	c.4051C > T	c.2128G>A	c.5422G>C	c. 410A>G	c.2137G>A	c.5396C>T	c.4075C>T	c.3832 C>T	c.3832 C>T	c.3832 C>T	c.3832 C>T	c.3832 C>T	c.3832 C>T	c.2867_2869del	c.2867_2869del	c.2867_2869del	c.2867_2869del	c.2867_2869del	Splice-site mutation c.868+5G4A	Splice-site mutation c.868+5G4A	Del19p13.13 within the CACNA1 A gene	Del19p13.13 within the CACNA1 A gene	Del19p13.13 within the CACNA1 A gene	c.3832C>T	c.3832C>T	c.3832C>T	c.3832C>T	Del 19p13.2	c.2137G>A	c.2137G>A	c.2137G>A	c.4531G>T	c.301G > C
Protein Altration	p.Leu1692Gln		p.Gly230Val	p.Ile1357Ser	p.Ala713Thr	p.Val1396Met	p.Ile1357del	p.Arg1349Gln	p.Glu101Gln	p.Arg279Cys	p.Arg279Cys	p.Arg279Cys	p.Arg279Cys	p.Arg279Cys	p.Val1726Met	p.Arg1351*	p.Ala710Thr	p.Val1808Leu	p. Glu137Gly	p.Ala713Thr	p.Ser1799Leu	p.Arg1359Trp	p.Arg1278Ter	p.Arg1278Ter	p.Arg1278Ter	p.Arg1278Ter	p.Arg1278Ter	p.Arg1278Ter	p.Arg957fs	p.Arg957fs	p.Arg957fs	p.Arg957fs	p.Arg957fs						p.Arg1278X	p.Arg1278X	p.Arg1278X	p.Arg1278X	0	p.Ala713Thr	p.Ala713Thr	p.Ala713Thr	p. Ala1511Ser	p.Glu101Gln
psychiatric diagnosis							ASD	ASD															ADHD	ADHD		atypical social interactions	ASD, ADHD	ASD, ADHD				ADHD	ADHD	ADHD	ADHD	ADHD	ASD,ADHD	ADHD
intellectual disability and developmental delay	GDD	normal intelligence	moderate ID	severe ID	severe ID	moderate DD			DD	DD			mild ID			ID	DD	developmental arrest		GDD	DD, ID	DD, ID	Learning difficulties	Learning difficulties		GDD and moderate ID	GDD	GDD			Learning difficulties, mild ID	GDD, Learning difficulties mild ID	Learning difficulties Memory difficulties, global IQ = 71	GDD Dyslexia Mild ID, IQ=72	Learning difficulties	Learning difficulties Suspected mild ID	GDD	GDD Mild-moderate ID, Global IQ: 58					severe ID	severe ID, DD	severe ID	severe ID	DD, moderate ID	DD, severe ID	severe ID
Epilepsy and Seizure Types	atypical febrile seizure, status epilepticus, developed intractable epileptic encephalopathy	early-onset absence epilepsy	To, GTC, Myo, Fo status, Atyp A	A, GTC, Myo, Febrile Sz	generalized seizures (absences, tonic, tonic‐clonic, and atonic seizures),GTC, Myo, At, A, To, Fo, GS	generalized seizures (absences, tonic, tonic‐clonic, and atonic seizures),GTC, Fo	Seizure remission	Seizure remission	focal seizures, GTCS	generalized seizures			epileptic seizures	partial epilepsy		absence epilepsy	tonic-clonic seizure, convulsive status epilepticus, tonic, tonic-clonic, and myoclonic seizures,	early-onset myoclonic epilepsy, myoclonic/tonic seizures	absence seizure, partial seizures, generalized tonic-clonic seizure	GTC/Mixed: GTC and then FDS w/ and w/out secondary generalization	epileptic seizure	epileptic seizure	Typical FS	Typical FS	Typical FS	GTCS, absences	Typical FS	None	None	None	None	Absences	Atypical FS	Typical FS	None	None	GTCS, focal seizures	None		Childhood epilepsy, headache	Childhood epilepsy, headache		infantile spasms, secondary generalized seizures,	focal myoclonic, tonic-clonic; focal; CSE; tonic	Seizure Type at Onset: jittery movements at birth; myoclonic seizures in NICU, Other Seizure Types: tonic-clonic; focal tonic; focal impaired awareness; CSE; ongoing myoclonic seizures (spontaneous and reflex to noise and touch)	tonic-clonicc. Other: myoclonic; focal CSE; focal impaired awareness	CSE (convulsive status epilepticus), continiue:2 additional CSE at 14 months and 24 months without intervening seizures Tonic with R hemifacial clonic and L eye deviation	tonic with focal features, asymmetric tonic; Other Seizure Types: focal motor; focal NCSE	myoclonic, tachypnoeic episode; tonic-clonic; focal impaired awareness; CSE; drop attacks; myoclonic (reflex to loud noise); tonic
EEG1	corroborating epileptiform activity from the right centro-parietal regions	At 57 year-old epileptiform discharges	generalized spike‐wave	generalized spike‐wave, diffuse slowing	generalized or bi‐frontal spike‐wave	occipital slowing			multifocal discharges	16 m= Diffused slow waves with no epileptic spikes were observed on electroencephalogram					Normal		slow background activity with intermittent focal slowing in frontal regions	multifocal spikes, apneic episodes revealed Fp1/T3 rhythmical sharp waves	a typical 2.5-3 Hz spike-wave	slow background with generalized spike and wave						Diffuse slowing, generalized theta bursts interspersed with spikes, bi-occipital spikes	Normal	Normal				3 Hz SW		Normal	Normal		Normal	Normal					Hypsarrhythmia	multifocal; beta activity; R > L sharp and slow waves	multifocal; diffuse slowing; R tempoparietal spikes	GSW; PSW; mild slowing bi-mid central frontal area	bi-frontal, L fronto-central, and temporal slowing	migration of rhythmic left predominant 2–4 Hz bi-occipital activity to right; 5–6 Hz theta activity; L > R posterior quadrant slowing	GSW; PSW; generalized slowing
EEG2	diffuse background slowing with periods of generalized suppression,ocal voltage attenuation in the left hemispheric leads, and multifocal epileptiform discharges									An intercritical electroencephalogram was performed and was normal. At age of 4.5 years, EEG found diffused slow waves when awake and few rolandic epileptic spokes during sleep.								myoclonus frequency increased and was often accompanied by light elevation of the arms when focal rhythmic activity emerged at F8, F7, P3, T4, or T3 areas	the background of EEG was better than that before the use of pyridoxine
Age (years) at first occurrence	6 W	3 y	6 m	<6 m	2 d	5 m			5m	early, infancy			childhood	childhood	2m	5m	1 d	since birth	3 y	14 m, maybe earlier	9 m	3 m	26 y	adult	4 y	11 m	18 m	20 m	10 y	12 y	11 y	18m	6m	20m	6y	6y	8m	15m	25 y	16 y	12 y	16 y		5 hr (abnormal movements in utero)	at birth (abnormal movements in utero)	1–2 hr	1 d	4 weeks	1 y
Neuroimaging performed	MRI	MRI	MRI	MRI	MRI	MRI			MRI	MRI	MRI		MRI	MRI	MRI		MRI	MRI	MRI	MRI	MRI	MRI				MRI	MRI	MRI				MRI	MRI	MRI	MRI	MRI	MRI	MRI		MRI			MRI	MRI	MRI	MRI	MRI	MRI
Neuroimaging findings	multifocal restricted diffusion abnormality in the right anterior putamen, bilateral posterior limbs of the internal capsule, right corticospinal tract, and splenium of the corpus callosum	pronounced cerebellar vermian atrophy, slight atrophy of the cerebellar hemispheres	Normal	Cerebellar atrophy	Normal	Normal			Normal	16 m = normal, 4.5 y: progressive cerebellar atrophy,	Normal		cerebellar atrophy	cerebellar atrophy	Normal		6 day:normal, 3 years:mild hypomyelination and normal, 5 y: mild cerebellar atrophy	progressive cerebral atrophy, eriventricular signal change and thin corpus callosum at one year of age. cerebellar atrophy, and delayed myelination at twelve and 22 m	hippocampal sclerosis on the left side , cerebellar atrophy AT AGE 3. At the age of 10 years, cerebellar atrophy was observed on the sagittal view in the brain MRI	normal	Cerebellar atrophy	Cerebellar atrophy				Hippocampal asymmetry (L4R)	Normal	Normal				Normal	Normal	T2 Hyperintensity of L globus pallidus	Normal	Normal	Normal	Normal		Normal			Normal	2 days—suggestive of hypoxic damage in periventricular area; 4 yr—normal	normal	4 days—normal; 18 months— bimesial temporal lobe increased T2 signal	normal	2 months—normal
	**ASD: autism spectrum disorder, GDD: global developmental delay, DD: developmental delay, ID: intellectual disability, To: tonic seizure, GTC: generalized tonic-clonic , Myo: myoclonic seizure, Fo: focal, FS: focal seizure, Atyp: atypic, A: absence, To: tonic,
[truncated: 97 more columns]
